# Supplementary material for: Highly Pathogenic Avian Influenza Clade 2.3.4.4b Subtype H5N8 Virus Isolated from Mandarin Duck in South Korea, 2020
Source: Viruses. 2020 Dec 4;12(12):1389. doi: 10.3390/v12121389 (PMC7761861; doi:10.3390/v12121389)
Supplement: Supplementary file 1 [file viruses-12-01389-s001.zip]

Archive with 3 entries (2 files):
- supplementary/
- supplementary/figures.pdf
- supplementary/Supplementary Table.pdf
